# Supplementary material for: Evolution of Barrett’s esophagus through space and time at single-crypt and whole-biopsy levels
Source: Nat Commun. 2018 Feb 23;9:794. doi: 10.1038/s41467-017-02621-x (PMC5824808; doi:10.1038/s41467-017-02621-x)
Supplement: Supplementary file 4 — Supplementary Dataset 1 [file 41467_2017_2621_MOESM4_ESM.xlsx]

## Sheet: Sheet1
Patient	Chr	Start	End	nLogR	nBAF
256-NP	19	5319444	17292014	9863	1547
256-NP	19	17293466	19767899	1607	277
256-NP	19	33088943	52009337	15021	2285
391-P	1	15246979	28393661	11300	1741
391-P	1	55748043	61485568	5356	813
391-P	3	46659307	53971360	3679	468
391-P	5	13977225	33398741	15382	2444
391-P	6	30379037	44502355	20022	3729
391-P	7	148605241	152664205	3623	580
391-P	8	2054012	43427114	45730	7379
391-P	9	90435760	104842653	10941	1724
391-P	9	126727332	130132224	2373	260
391-P	12	121168617	125658174	3371	344
391-P	17	25268096	31265855	2977	222
391-P	17	31266438	33902635	2675	294
391-P	17	42270977	49953118	4740	428
391-P	19	4764306	19863014	11982	1785
391-P	19	33088943	52006351	14964	2218
437-NP	1	9284571	12277967	2699	381
437-NP	2	231712097	233184683	1197	223
437-NP	9	130132392	133977901	3354	497
437-NP	15	40324481	42382481	1581	306
437-NP	19	5246717	17318012	10216	1897
437-NP	19	17318018	19784496	1740	299
437-NP	19	33908360	35410798	1272	191
437-NP	19	35415331	36758831	1341	223
437-NP	19	36813497	43294394	4273	705
437-NP	19	43555291	44716021	931	235
437-NP	19	45625232	48310034	2155	363
437-NP	19	48623440	51335943	2515	440
451-NP	1	15246979	32862797	15029	2478
451-NP	7	148605514	152625502	3591	483
451-NP	16	5121170	10426259	8632	1560
451-NP	19	5319444	20136704	11692	1906
451-NP	19	33088943	52001485	15141	2152
451-NP	22	37388855	40092864	2361	329
740-P	1	15246979	33421366	15099	2074
740-P	2	164405705	169909025	4402	411
740-P	2	209214770	216899325	6082	138
740-P	3	14620367	41032309	23112	3820
740-P	3	42439509	53993796	6899	894
740-P	3	60544099	78193036	17165	2575
740-P	3	78199291	89732193	6858	1047
740-P	4	104054686	139692862	25031	3633
740-P	4	152621150	155684990	2636	391
740-P	4	158121025	166460112	6694	1241
740-P	5	3766628	45903837	34942	5072
740-P	5	150643421	170254615	16992	2686
740-P	6	21967241	23503724	1669	116
740-P	6	23556224	26689223	4359	206
740-P	7	38469039	40549268	1464	208
740-P	7	91672403	94303134	1707	208
740-P	7	102053414	108129884	4869	412
740-P	7	113751991	117879840	2431	298
740-P	7	117898215	124657357	3860	334
740-P	8	5793619	10740068	5636	228
740-P	8	13198575	24896167	15221	2120
740-P	8	134060459	140624254	6932	885
740-P	9	27142888	31628475	4188	236
740-P	9	90012825	101785207	9427	1464
740-P	9	101785254	123665019	19679	3544
740-P	9	123665467	130212733	4691	660
740-P	10	31565307	38549612	4968	602
740-P	10	70477078	77113913	5742	977
740-P	10	123716730	127921350	5100	839
740-P	11	44279527	48231274	2928	476
740-P	12	121168617	125658174	3332	481
740-P	13	61623874	72539735	8103	1289
740-P	14	49719338	62893933	12000	1481
740-P	14	78434168	88962988	8830	1210
740-P	14	88963559	99421716	11471	1814
740-P	15	30071279	31826393	981	126
740-P	17	13058298	22213908	5758	362
740-P	17	42549992	49333241	4515	690
740-P	18	21352443	23149172	1548	130
740-P	18	35737402	37689533	1299	112
740-P	19	5319444	20576552	11842	1769
740-P	19	27735604	45179794	13469	2145
740-P	19	45186873	51628529	5761	890
740-P	21	36062321	42680426	7088	1015
740-P	22	25119935	36675833	10909	1778
848-P	1	15231026	33844786	15521	2331
848-P	3	162068176	165879515	2001	271
848-P	7	62452753	72771137	6140	909
848-P	8	111103251	117022324	3162	421
848-P	8	117028899	125138386	6780	423
848-P	9	16244120	21361957	5386	814
848-P	10	123235872	131262486	9961	1790
848-P	11	40845577	50250131	6232	949
848-P	13	72540334	80789843	7316	1161
848-P	13	93927590	110758712	17059	2897
848-P	14	40658689	49655034	6236	1045
848-P	16	5121170	10342518	8530	1472
848-P	19	5252175	17292014	9995	1463
848-P	19	17293466	20132119	1908	280
848-P	19	28127201	52228489	19966	3084
848-P	20	22355238	25599776	2593	387
848-P	20	38292934	41218072	2527	248
848-P	22	37408135	46257649	8675	1358
852-P	1	3709412	12663329	8633	1311
852-P	3	60531242	79080845	17837	2906
852-P	9	130181886	132601903	1908	207
852-P	19	5928504	15360188	7659	1177
852-P	19	40664860	43302567	1647	163
852-P	19	43757758	45179794	1386	103
852-P	19	45186873	46188658	828	119
852-P	19	46515585	50685818	3483	327
852-P	21	14338959	29566329	12418	2072
911-NP	1	15246979	33417785	15054	2304
911-NP	7	149074314	151619394	2364	331
911-NP	8	21506065	23227177	1780	327
911-NP	19	5319444	19863014	11267	1486
911-NP	19	33088943	52228489	15031	2119
